# Supplementary material for: Volatile sulfide compounds and oral microorganisms on the inner surface of masks in individuals with halitosis during COVID-19 pandemic
Source: Sci Rep. 2023 Feb 13;13:2487. doi: 10.1038/s41598-023-29080-3 (PMC9924882; doi:10.1038/s41598-023-29080-3)
Supplement: Supplementary file 2 — Supplementary Information 2. [file 41598_2023_29080_MOESM2_ESM.xlsx]

## Sheet: Sheet1
No	성별	SEXM1F2	Age	Mask taye taging	AaUFR	PiUFR	PnUFR	LcUFR	FnUFR	SmUFR	SsUFR	TdUFR	PgUFR	TfUFR	EcUFR	PmUFR	CrUFR	EnUFR	sum14UFR	T.BUFR	AaMask	PiMask	PnMask	LcMask	FnMask	SmMask	SsMask	TdMask	PgMask	TfMask	EcMask	PmMask	CrMask	EnMask	SUM14Mask	T.BMask	RedComplexMask	ShannonUFR	ShannonSFR	ShannonMask
1	F	2	25	1	3791	0	405392	0	24114940	2906	0	0	228259	0	784093	69155	329	0	25608865	5.99908e+09	0	0	0	0	0	0	0	0	0	0	0	0	0	4119	4119	1486896	0	0.577683	1.53337	0
5	F	2	29	1	0	100433	30260.8	2020.08	1.0156e+06	0	1453.7	8657.02	77049.6	900.74	23348	16001.9	1376.44	521.12	1.27762e+06	1.81107e+08	0	0	0	0	0	0	0	0	13505.3	0	0	0	0	0	13505.3	1.40921e+06	13505.3	1.6716	3.09661	0
10	F	2	43	1	172	99621	1047735	1682	397115	29355	0	0	62708	667849	31347	255840	30669	69777	2693870	162046590	0	0	0	0	616	0	0	0	4801	18995	0	0	0	0	24412	2564661	23796	3.35978	3.57533	1.03008
15	F	2	42	1	809	122551	199346	0	555429	15528	0	0	2439	21880	124060	27829	2931	10663	1083465	253371960	0	0	6321	0	471	0	0	0	11791	0	0	0	0	0	18583	774436	11791	2.92051	2.84913	3.07756
17	F	2	50	1	0	4282324	8144290	0	5665758	772	1039	806388	10014956	1747946	8308285	570712	823755	0	40366225	2591394464	0	10430	39469	0	155185	736	0	47558	583622	61987	77907	7460	17506	2919	1004779	134888902	693167	3.72397	3.68324	4.26466
18	F	2	37	1	0	0	3858985	0	16827827	16009	0	25763	33083	167784	5113910	31099	5195	3959	26083614	5685916247	0	0	0	0	487	0	0	0	0	0	0	0	0	0	487	523764	0	1.89653	2.07564	0
19	F	2	34	1	0	0	2833515	0	8109360	7730	0	742182	4569	979900	105117	3944	637911	127887	13552115	2092785024	0	0	0	0	0	0	0	0	0	0	0	0	0	0	0	475208	0	2.43678	2.00122	0
20	F	2	29	1	0	0	6754705	2172	58306264	93979	0	0	3556	311	1274089	2067490	583372	0	69085938	8515569599	0	0	0	0	0	0	0	8977	0	0	0	0	0	0	8977	480766	8977	1.19868	1.74829	0
22	M	1	45	1	1465	40746953	77637739	0	66727910	8070	19276	0	242086913	24279304	5352530	37688958	17670537	34761	512254416	7301436753	0	0	7283	0	3569	0	0	0	0	9070	0	3684	0	0	23606	2324671	9070	3.21717	2.61795	2.48051
23	F	2	30	1	0	6223	3707022	0	5113838	937	0	1412	20354	62547	4214718	138859	1898	7529	13275337	2353678096	0	0	12079	5100566	5615	0	0	11129	22986	0	15834	9100	0	0	5177309	2177334	34115	2.36317	2.44684	0.137672
25	F	2	62	1	0	4289.06	5.01284e+07	19344.9	8.49083e+07	222336	0	5.90366e+06	8.33845e+07	1.15757e+07	4.73407e+07	2.17778e+07	5.01349e+06	4.48017e+06	3.14759e+08	6.17664e+09	0	0	803449	10694.1	1.04475e+06	89002.5	0	247024	4.97679e+06	347221	435916	524104	108440	149158	8.73655e+06	1.64912e+08	5.57104e+06	3.59209	3.35927	3.54748
26	F	2	63	1	0	0	1.06609e+06	1986.67	4.9085e+07	0	0	1.74177e+06	6.14514e+07	4.59235e+06	1.89855e+07	5.45441e+06	378681	1.22907e+06	1.43986e+08	7.48112e+09	0	0	0	0	6594	0	6297	0	28325	0	11717	2984	0	0	55917	2529001	28325	2.75492	2.85424	1.65679
27	F	2	54	1	0	3553141	22535025	0	26381548	0	0	0	67406684	8469019	5258859	4703460	7953614	1072222	147333572	6482921995	0	0	0	0	310	1024	0	0	0	0	0	2340	0	0	3674	994122	0	3.25854	3.26157	0.790318
28	F	2	48	1	0	39939	916914	0	853318	0	0	86179	1147595	259809	129791	401887	54935	53786	3944153	169564408	0	0	6877	0	2074	3424	0	0	13882	0	10864	0	0	0	37121	1668349	13882	3.60393	3.62617	2.9715
31	F	2	28	1	0	3252	2937113	0	1603789	111014	0	2776	5976	574	1117089	119249	400	511	5901743	264742867	0	0	0	0	382	0	0	0	0	0	0	0	0	0	382	881633	0	2.37412	2.76736	0
33	F	2	51	2	0	374	5910347	709318	3577663	2533	0	81940	3011	115862	79082	306671	1255	57726	10845782	648338060	0	0	0	16741	1770	5919	0	0	0	0	0	0	0	0	24430	1866159	0	2.26126	2.34055	2.14841
37	F	2	44	1	0	0	4119449	2141	6102030	668	0	176347	1324	100809	1282940	377651	28698	16282	12208339	1373188713	0	0	0	0	1766	0	0	0	0	0	0	6353	0	0	8119	1954902	0	2.36882	2.3395	0.383865
38	F	2	26	1	0	77407	5265005	0	3024990	8608	0	158818	800765	486258	591988	728378	160150	94138	11396505	325684305	0	0	0	0	0	0	0	0	0	0	44509	0	0	0	44509	699308	0	3.11568	3.65583	0
39	F	2	46	1	0	1692621	3829626	600	3388775	1892	0	24396	9252417	707875	2155478	1218296	856924	81716	23210616	656082017	0	0	0	0	1320	0	0	0	0	0	0	0	0	0	1320	934535	0	3.53513	3.54041	0
40	F	2	53	1	0	349	10560465	4466	2207482	201345	0	173941	3539671	66722	430317	377942	3379	34795	17600874	1724651314	0	0	7842	0	9121	5364	0	0	30878	0	6005	691	0	0	59901	14580189	30878	2.39364	3.21366	2.59363
43	M	1	26	1	0	1041230	12239247	0	8511028	2578	0	1065291	7193	2008066	1963357	755551	586635	0	28180176	977590690	0	0	0	0	1517	0	0	0	0	0	12771	0	0	0	14288	1154788	0	3.04783	2.81907	0.200615
45	F	2	29	1	0	429	3955472	0	3209717	47975	0	788258	0	343559	174893	207449	58253	0	8786005	2141061770	0	0	6186	0	437	0	0	0	0	0	0	0	0	0	6623	875191	0	2.59767	2.84006	5.08015
50	F	2	26	1	0	0	540650	0	2870456	2276	0	0	33700	1531	5210057	52326	2088	0	8713084	435826909	0	0	7061	0	1220	0	0	0	0	8498	0	3585	0	0	20364	1393566	8498	1.8073	2.26272	3.29293
52	F	2	23	1	160302	0	2043236	16258	1075326	547875	0	214160	212308	102342	31456	20380	67295	0	4490938	130611292	0	0	0	0	717	0	0	0	0	0	0	0	0	0	717	339761	0	3.06959	3.00871	0
54	F	2	53	3	62977	1717329	2816857	0	2943855	64981	0	1121	2281154	178288	135699	38790	24037	125186	10390274	174277894	0	0	0	0	0	0	0	0	4141	0	0	0	0	0	4141	291948	4141	3.20868	3.163	0
2	M	1	25	1	0	0	18600.3	0	588416	685.8	1056.38	15370.6	31280.2	0	6447.1	498.56	292.02	756.11	663403	1.33543e+08	0	0	0	0	0	0	0	0	0	0	0	0	0	0	0	1.42909e+06	0	1.03356	1.6844	0
3	F	2	47	1	0	184259	2.10715e+06	0	788154	0	561.46	64727.6	108856	492615	222715	302082	155737	176986	4.60384e+06	1.48166e+08	0	0	0	0	195.81	0	0	0	0	0	0	0	0	0	195.81	1.35087e+06	0	3.48496	2.72954	0
4	F	2	25	1	0	0	1.30385e+06	1212.38	725596	10175.3	0	2431.91	635420	45775.4	1.0147e+06	30925.6	29343.1	0	3.79943e+06	9.12184e+08	0	0	0	0	375.1	0	0	0	0	0	11567.6	0	0	0	11942.7	2.07104e+06	0	2.97597	3.08796	0
7	F	2	26	1	0	0	99364.5	0	73514.4	0	1668.79	0	4817.68	245.04	20461	7293.71	0	287.63	207653	2.46858e+07	0	0	0	0	512.72	0	0	0	0	12041.9	0	0	0	0	12554.6	1.34681e+06	12041.9	2.41887	2.23709	0.0799872
8	F	2	27	1	0	0	644100	0	802411	2828.84	0	31484.4	71220.9	176807	95139.8	46900.3	126.77	0	1.87102e+06	3.37151e+08	0	0	0	0	0	0	0	0	7404.87	3201.34	0	0	0	0	10606.2	1.28369e+06	10606.2	2.80124	2.72406	1.22482
11	F	2	55	1	0	2385889	1685630	0	10360016	3837	0	640309	315245	1013964	787589	2027	819069	120865	18134440	1120198903	0	0	0	0	739	0	0	0	0	0	0	0	0	0	739	0	0	2.93919	0.482015	0
12	F	2	20	1	4289150	29342665	36845582	0	20557802	1314	0	1474307	3721552	890414	8407944	2175459	1130588	0	108836777	6601911804	0	0	0	0	815	0	0	0	0	0	0	0	0	0	815	0	0	3.27043	3.35388	0
13	F	2	26	1	0	2474203	29233505	1138	26742051	4161	0	881049	8259	736302	3504870	615339	8597	0	64209474	5939713899	0	0	0	0	954	3016	0	0	0	5268	0	0	0	0	9238	651435	5268	2.33007	2.56383	0.871841
14	F	2	32	2	105885	64529881	21497173	0	26360819	306974	0	1551499	60966503	6625656	9268102	2895389	4237360	12655670	211000911	7126185355	0	0	0	0	695	0	0	14912	0	0	0	0	0	0	15607	579198	14912	3.62637	3.88306	0
16	M	1	29	2	698	8460414	19080754	0	19168728	59469	0	1611904	40285657	4125374	4074166	8934306	1034086	5409641	112245197	2209713322	0	0	0	0	289	0	0	0	0	0	0	0	0	0	289	591534	0	3.72642	3.6297	0
21	M	1	39	1	1140	69929	2798980	0	3462924	534	0	509118	48607	1144358	188485	223708	20327	24411	8492521	1983293334	0	0	0	0	2403	0	0	0	14987	2879	0	2907	0	0	23176	1752496	17866	2.9045	3.36093	1.60281
24	F	2	49	1	0	36135	16741096	16803	6195802	204227	50698	2206	32566	441196	251374	1394732	1930	10167	25378932	2522237866	0	0	6920	0	3339	0	0	0	0	2995	0	3522	0	0	16776	1772011	2995	1.94578	2.12705	2.60226
29	M	1	31	1	0	18372.3	838075	0	1.49716e+06	8364.03	0	171850	24179.3	78472.7	65812.5	63500.7	777.573	5212.48	2.77178e+06	2.25144e+08	0	0	0	0	1384	3309	10795	0	13931	0	0	0	2066	0	31485	1887913	13931	2.49842	2.38901	1.44857
32	F	2	32	1	0	0	46109	0	1888474	12950	0	1903	2585	26223	325270	6439	6657	0	2316610	400094306	0	0	1937	0	0	5968	0	0	0	0	0	0	0	0	7905	990321	0	1.293	0.775473	0
34	F	2	41	1	0	192	977582	0	9952907	323	0	0	2331	0	252398	65648	42196	0	11293577	1431362343	0	0	0	0	1432	0	0	0	0	0	0	0	0	0	1432	1215219	0	0.922333	1.15993	0
35	F	2	29	2	0	0	12336324	1011	5481707	5386508	0	0	1636	635	1912968	384797	95836	0	25601422	3352722436	0	0	0	0	419	0	0	0	0	5756	42859	18926	0	0	67960	909591	5756	2.57777	2.64761	0
36	M	1	51	2	0	4815616	2678035	0	19237360	53269	0	538973	11424742	1872550	9347675	410346	16977	9788	50405331	5778296774	0	2327	0	0	6782	0	0	0	0	0	0	0	0	0	9109	2128730	0	3.23686	2.98597	0
42	F	2	57	1	0	227	3843553	0	3597477	170	0	0	12885956	1722645	6573851	374429	1033706	93335	30125349	991052173	0	3662	0	0	2497	0	0	0	0	0	0	0	0	0	6159	1515437	0	3.12768	3.19876	0
44	M	1	31	1	0	850	6932391	0	4220823	14001	0	361526	4269	180109	766684	105045	36239	0	12621937	628569881	0	0	7530	0	17046	5121	0	0	129012	14250	86789	1528	0	0	261276	11218726	143262	2.19106	1.9953	2.50459
46	F	2	37	1	0	0	2686962	0	824874	44730	0	3408	20554	3520	298855	2047	280	0	3885230	195009016	0	0	21365	0	2916	0	0	0	0	0	0	0	0	0	24281	1197379	0	1.75534	1.13053	3.72965
48	F	2	26	1	0	456754	5285948	0	3761747	762	0	0	2594	506027	273876	805393	538	366207	11459846	237680960	0	0	21262	0	592	0	0	0	0	0	16900	0	0	0	38754	1106751	0	2.75537	2.6395	5.31264
49	M	1	24	1	0	0	567551	0	1451096	451	0	0	0	272821	112732	111770	106433	0	2622854	163971223	0	0	0	0	551	0	0	0	0	3833	0	0	0	0	4384	876620	3833	2.59077	2.60314	0.234951
51	F	2	28	1	35058	202	264106	0	1911150	29432	0	0	520	11358	13684	14537	441	0	2280488	101082007	0	0	0	0	317	0	0	0	0	0	0	0	0	0	317	355827	0	1.15938	1.59725	0
53	F	2	64	3	111	4326813	1025065	0	2954726	17589	0	618625	921336	344018	145438	186950	220381	213589	10974641	187063127	0	5640	6034	0	9318	0	0	0	6305	3284	0	723	1462	0	32766	586902	9589	3.42501	3.36421	2.00423
55	F	2	59	3	0	3434353	603310	0	2654938	1066	0	435935	1320400	456737	134813	177088	283730	304193	9806563	149624386	0	33440	20680	0	24514	0	0	15456	42309	4316	0	0	782	0	141497	2404764	62081	3.57319	3.54932	2.20971
				Total	4661558	1.74025e+08	4.03624e+08	780153	5.61838e+08	7.55319e+06	75753.3	2.09197e+07	6.14903e+08	7.8105e+07	1.58285e+08	9.67468e+07	4.42295e+07	2.68918e+07	2.19264e+09		0	55499	982295	5.128e+06	1.31601e+06	122884	17092	345056	5.90467e+06	503595	773638	587907	130256	156196	1.60231e+07
				Ratio	0.2126	7.9368	18.4081	0.0355806	25.6238	0.34448	0.0034549	0.954088	28.044	3.56215	7.21892	4.41235	2.01718	1.22646	100		0	0.346369	6.13049	32.0038	8.21321	0.766915	0.106671	2.15349	36.851	3.14293	4.82827	3.66912	0.812925	0.97482	100
